# Supplementary material for: Glycogene Expression Alterations Associated with Pancreatic Cancer Epithelial-Mesenchymal Transition in Complementary Model Systems
Source: PLoS One. 2010 Sep 27;5(9):e13002. doi: 10.1371/journal.pone.0013002 (PMC2946336; doi:10.1371/journal.pone.0013002)
Supplement: Table S1 — A list of 587 genes of interest was assembled using information from the Consortium for Functional Glycomics in addition to project-specific information. These genes include glycan-transferases (199 genes), glycoproteins (101 genes), lectins (112 genes), glycosidases (62 genes), nucleo-sugar transport (35 genes), nucleo-sugar synthesis (23 genes), golgi transport (8 genes), TGF pathway (19 genes), notch pathway (18 genes), and EMT markers (10 genes). (0.06 MB XLSX) [file pone.0013002.s001.xlsx]

## Sheet: GlycoGene List
Category	Sub-category	Symbol	Common name	v4 Accession Number	Entrez ID	Species	Found On Affymetrix U133_Plus2 Chip?	Found On Agilent 4x44 Chip?
Glycoprotein	Selectin Ligand	EMCN	Endomucin	NM_016242	51705	Human	Y	Y
CBP:C-Type Lectin	1-Proteoglycan	ACAN	ACAN [Aggrecan]	uc002bmx	176	Human	Y	Y
CBP:C-Type Lectin	2-Type 2 Receptor	ASGR1	ASGR1 Asialoglycoprotein receptor 1	NM_001671	432	Human	Y	Y
CBP:C-Type Lectin	2-Type 2 Receptor	ASGR2	ASGR2 Asialoglycoprotein receptor 2	NM_001181	433	Human	Y	Y
CBP:C-Type Lectin	10-Polycystin	ATRN	Attractin	NM_139321	8455	Human	Y	Y
CBP:C-Type Lectin	10-Polycystin	ATRNL1	ATRNL1 (attractin-like 1)	NM_207303	26033	Human	Y	Y
CBP:C-Type Lectin	1-Proteoglycan	BCAN	BCAN [Brevican isoform 2]	NM_198427	63827	Human	Y	Y
CBP:C-Type Lectin	3-Collectin	C1orf103	C1orf103 (Collectin K1)	NM_001006945	55791	Human	Y	Y
CBP:C-Type Lectin	2-Type 2 Receptor	CD207	CD207 (Langerin)	NM_015717	50489	Human	Y	Y
CBP:C-Type Lectin	2-Type 2 Receptor	CD209	DC-SIGN	NM_021155	30835	Human	Y	Y
CBP:C-Type Lectin	14-Endosialin	CD248	CD248 (Endosialin)	NM_020404	57124	Human	Y	Y
CBP:C-Type Lectin	12-CTLD + acidic neck	CD302	C-type lectin domain family 13, member A	NM_014880	9936	Human	Y	Y
CBP:C-Type Lectin	5-NK Receptors	CD69	CD69	NM_001781	969	Human	Y	Y
CBP:C-Type Lectin	5-NK Receptors	CD72	CD72	NM_001782	971	Human	Y	Y
CBP:C-Type Lectin	Novel	CD83	CD83 antigen	NM_001040280	9308	Human	Y	Y
CBP:C-Type Lectin	9-Tetranectins	CHODL	CHODL (Layilin homologue / Chondrolectin)	NM_024944	140578	Human	Y	Y
CBP:C-Type Lectin	2-Type 2 Receptor	CLEC10A	CLEC10A (Macrophage galactose lectin (MGL); C-type lectin superfamily member 14 isoform 2)	NM_006344	10462	Human	Y	Y
CBP:C-Type Lectin	7-Free CTLDs	CLEC11A	CLEC11A (Stem cell growth factor)	NM_002975	6320	Human	Y	Y
CBP:C-Type Lectin	5-NK Receptors	CLEC12A	CLEC12A (myeloid inhibitory C-type lectin-like receptor)	NM_201623	160364	Human	Y	Y
CBP:C-Type Lectin	5-NK Receptors	CLEC12B	CLEC12B (macrophage antigen h)	NM_205852	387837	Human	Y	N
CBP:C-Type Lectin	Layilin	CLEC14A	CLEC14A (C-type lectin domain family 14 member A)	NM_175060	161198	Human	Y	Y
CBP:C-Type Lectin	Novel	CLEC18	LOC348174 [Galactose-binding secretory protein]	NM_182619	348174	Human	N	N
CBP:C-Type Lectin	5-NK Receptors	CLEC1A	CLEC1A	NM_016511	51267	Human	Y	Y
CBP:C-Type Lectin	5-NK Receptors	CLEC1B	CLEC1B	NM_016509	51266	Human	Y	Y
CBP:C-Type Lectin	5-NK Receptors	CLEC2B	CLEC2B (CD69 homolog)	NM_005127	9976	Human	Y	Y
CBP:C-Type Lectin	5-NK Receptors	CLEC2D	CLEC2D (LLT1)	NM_001004419	29121	Human	Y	Y
CBP:C-Type Lectin	5-NK Receptors	CLEC2L	CLEC2L (C-type lectin domain family 2 member L)	NM_001080511	154790	Human	Y	N
CBP:C-Type Lectin	7-Free CTLDs	CLEC3A	CLEC3A (C-type lectin domain family 3 member A)	NM_005752	10143	Human	Y	Y
CBP:C-Type Lectin	9-Tetranectins	CLEC3B	CLEC3B (C-type lectin domain family 3 member B)	NM_003278	7123	Human	Y	Y
CBP:C-Type Lectin	2-Type 2 Receptor	CLEC4A	CLEC4A [DC immunoreceptor]	NM_194450	50856	Human	Y	Y
CBP:C-Type Lectin	2-Type 2 Receptor	CLEC4C	CLEC4C [C-type lectin domain family 4 member C isoform]	NM_203503	170482	Human	Y	Y
CBP:C-Type Lectin	2-Type 2 Receptor	CLEC4D	CLEC4D [C-type lectin domain family 4 member D]	NM_080387	338339	Human	Y	Y
CBP:C-Type Lectin	2-Type 2 Receptor	CLEC4E	CLEC4E [C-type lectin domain family 4 member E; Mincle]	NM_014358	26253	Human	Y	Y
CBP:C-Type Lectin	2-Type 2 Receptor	CLEC4F	CLEC4F [C-type lectin superfamily member 13]	NM_173535	165530	Human	Y	Y
CBP:C-Type Lectin	2-Type 2 Receptor	CLEC4G	CLEC4G (C-type lectin superfamily 4 member G)	NM_198492	339390	Human	Y	Y
CBP:C-Type Lectin	2-Type 2 Receptor	CLEC4M	CLEC4M (DC-SIGNR / L-SIGN)	uc002mhz	10332	Human	Y	Y
CBP:C-Type Lectin	5-NK Receptors	CLEC5A	CLEC5A (MDL-1)	NM_013252	23601	Human	Y	Y
CBP:C-Type Lectin	2-Type 2 Receptor	CLEC6A	CLEC6A (dectin-2)	NM_001007033	93978	Human	N	N
CBP:C-Type Lectin	5-NK Receptors	CLEC7A	CLEC7A (Dectin-1)	uc001qxm	64581	Human	Y	Y
CBP:C-Type Lectin	5-NK Receptors	CLEC9A	CLEC9A (C-type lectin domain family 9 member A)	NM_207345	283420	Human	N	N
CBP:C-Type Lectin	2-Type 2 Receptor	CLECL1	CLECL1 (type II transmembrane protein DCAL1)	NM_172004	160365	Human	Y	Y
CBP:C-Type Lectin	3-Collectin	COLEC10	COLEC10 (Collectin L1)	NM_006438	10584	Human	Y	Y
CBP:C-Type Lectin	2-Type 2 Receptor	COLEC12	COLEC12 (Scavenger receptor with CTLD)	NM_130386	81035	Human	Y	Y
CBP:C-Type Lectin	Novel	CTL-X	CTL-X	uc002dga		Human	N	N
CBP:C-Type Lectin	13-IDD	DGCR2	DGCR2 [DiGeorge syndrome critical region gene 2]	NM_005137	9993	Human	Y	Y
CBP:C-Type Lectin	2-Type 2 Receptor	FCER2	IgE Fc receptor / CD23	NM_002002	2208	Human	Y	Y
CBP:C-Type Lectin	Novel	FREM1	FREM1 [Large protein with CTLD; FRAS1 related extracellular matrix 1]	NM_144966	158326	Human	Y	Y
CBP:C-Type Lectin	5-NK Receptors	KLRB1	KLRB1 (NKRP1)	NM_002258	3820	Human	Y	Y
CBP:C-Type Lectin	5-NK Receptors	KLRC1	KLRC1 (NKG-2A,BorC)	NM_002259	3821	Human	Y	Y
CBP:C-Type Lectin	5-NK Receptors	KLRC3	killer cell lectin-like receptor subfamily C, member 3	NM_007333	3823	Human	Y	Y
CBP:C-Type Lectin	5-NK Receptors	KLRD1	KLRD1 [killer cell lectin-like receptor subfamily D (CD94)]	NM_007334	3824	Human	Y	Y
CBP:C-Type Lectin	5-NK Receptors	KLRF1	KLRF1	NM_016523	51348	Human	Y	Y
CBP:C-Type Lectin	5-NK Receptors	KLRG1	KLRG1 (MCFL)	NM_005810	10219	Human	Y	Y
CBP:C-Type Lectin	5-NK Receptors	KLRK1	KLRK1 (NKG-2D)	NM_007360	22914	Human	Y	Y
CBP:C-Type Lectin	9-Tetranectins	LAYN	LAYN (Layilin)	NM_178834	143903	Human	Y	Y
CBP:C-Type Lectin	6-MMR	LY75	LY75 (DEC-205)	uc002ubd	4065	Human	Y	Y
CBP:C-Type Lectin	3-Collectin	MBL2	soluble mannose-binding lectin	NM_000242	4153	Human	Y	Y
CBP:C-Type Lectin	6-MMR	MRC1	MRC1L1 or MRC1 (Macrophage mannose receptor) note MRC1 and MRC1L1, as well as LOC340843 and LOC340893, consist of two nearly identical, tandemly linked genomic regions, which are thought to be a part of a duplicated region.	NM_001009567	4360	Human	Y	N
CBP:C-Type Lectin	6-MMR	MRC2	MRC2 (Endo 180)	NM_006039	9902	Human	Y	Y
CBP:C-Type Lectin	1-Proteoglycan	NCAN	NCAN [Neurocan; chondroitin sulfate proteoglycan 3]	NM_004386	1463	Human	Y	Y
Glycoprotein	Proteoglycan	CSPG4	chondroitin sulfate proteoglycan 4	NM_001897	1464	Human	Y	Y
Glycoprotein	Proteoglycan	CSPG5	chondroitin sulfate proteoglycan 5 (neuroglycan C)	NM_006574	10675	Human	Y	Y
CBP:C-Type Lectin	5-NK Receptors	OLR1	OLR1 [oxidized low density lipoprotein (lectin-like)]	NM_002543	4973	Human	Y	Y
CBP:C-Type Lectin	10-Polycystin	PKD1L2	PKD1L2	NM_001076780	114780	Human	Y	Y
CBP:C-Type Lectin	6-MMR	PLA2R1	PLA2R1 (Phospholipase A2 receptor 1)	NM_001007267	22925	Human	Y	Y
CBP:C-Type Lectin	10-Polycystin	PKD1	Polycystin 1	NM_000296	5310	Human	Y	Y
CBP:C-Type Lectin	10-Polycystin	PKD2	Polycystin 2 - Not a C-type lectin	NM_000297	5311	Human	Y	Y
CBP:C-Type Lectin	11-Attractin	PRG2	PRG2 (proteoglycan 2 preproprotein)	uc001njw	5553	Human	Y	Y
CBP:C-Type Lectin	11-Attractin	PRG3	PRG3 (Eosinophil major basic protein homolog)	NM_006093	10394	Human	Y	Y
CBP:C-Type Lectin	7-Free CTLDs	REG1A	REG1A (Lithostathine A)	NM_002909	5967	Human	Y	Y
CBP:C-Type Lectin	7-Free CTLDs	REG1B	REG1B (Lithostathine B)	NM_006507	5968	Human	Y	Y
CBP:C-Type Lectin	7-Free CTLDs	REG3A	REG3A (Pancreatitis-associated protein)	NM_002580	5068	Human	Y	Y
CBP:C-Type Lectin	7-Free CTLDs	REG4	REG4 regenerating islet-derived family, member 4	uc001eih	83998	Human	Y	Y
CBP:C-Type Lectin	4-Selectin	SELE	SELE [selectin E precursor]	NM_000450	6401	Human	Y	Y
CBP:C-Type Lectin	4-Selectin	SELL	SELL [selectin L precursor]	NM_000655	6402	Human	Y	Y
CBP:C-Type Lectin	4-Selectin	SELP	SELP [selectin P precursor]	NM_003005	6403	Human	Y	Y
CBP:C-Type Lectin	3-Collectin	SFTPA1	SFTPA1 (Pulmonary surfactant protein SP-A1)	uc001kay	653509	Human	N	N
CBP:C-Type Lectin	3-Collectin	SFTPA2	SFTPA2 (Pulmonary surfactant protein SP-A2)	uc001kaw	729238	Human	N	N
CBP:C-Type Lectin	3-Collectin	SFTPD	SFTPD (Pulmonary surfactant protein SP- D)	NM_003019	6441	Human	Y	Y
CBP:C-Type Lectin	14-Endosialin	THBD	thrombomodulin	NM_000361	7056	Human	Y	Y
CBP:C-Type Lectin	1-Proteoglycan	VCAN	VCAN [Versican]	NM_004385	1462	Human	Y	Y
CBP:C-Type Lectin	5-NK Receptors	WUGSC	WUGSC	uc003woq		Human	N	N
CBP:I-Type Lectin	Siglec	CD22	hCD22 (Siglec-2)	uc002nzb	933	Human	Y	Y
CBP:I-Type Lectin	Siglec	CD33	hCD33 (hSiglec-3)	NM_001082618	945	Human	Y	Y
CBP:I-Type lectin	Non-Siglec	ICAM-1	ICAM-1 (intercellular adhesion molecule 1 precursor)	NM_000201	3383	Human	Y	Y
CBP:I-Type lectin	Non-Siglec	ICAM-2	ICAM-2 (intercellular adhesion molecule 2 precursor)	NM_000873	3384	Human	Y	Y
CBP:I-Type Lectin	Non-Siglec	ICAM-3	ICAM-3 (intercellular adhesion molecule 3 precursor)	NM_002162	3385	Human	Y	Y
CBP:I-Type lectin	Siglec	MAG	MAG [SIGLEC4A]	uc002nyz	4099	Human	Y	Y
CBP:I-Type Lectin	Non-Siglec	NCAM1	N-CAM CD56	NM_181351	4684	Human	Y	N
CBP:I-Type Lectin	Non-Siglec	PECAM1	PCAM (platelet endothelial cell adhesion molecule, CD31 antigen)	NM_000442	5175	Human	Y	Y
CBP:I-Type lectin	Siglec	Siglec1	Siglec-1 (Sialoadhesin )	NM_023068	6614	Human	Y	Y
CBP:I-Type lectin	Siglec	Siglec10	Siglec-10	NM_033130	89790	Human	Y	Y
CBP:I-Type lectin	Siglec	Siglec11	Siglec-11	NM_052884	114132	Human	Y	Y
CBP:I-Type lectin	Siglec	Siglec14	Siglec14 [sialic acid binding Ig-like lectin 14]	NM_001098612	100049587	Human	N	N
CBP:I-Type lectin	Siglec	Siglec15	Siglec15 [sialic acid binding Ig-like lectin 15]	NM_213602	284266	Human	Y	Y
CBP:I-Type lectin	Siglec	Siglec5	Siglec-5	NM_003830	8778	Human	Y	Y
CBP:I-Type lectin	Siglec	Siglec6	Siglec-6	NM_198845	946	Human	Y	Y
CBP:I-Type lectin	Siglec	Siglec7	Siglec-7	NM_016543	27036	Human	Y	Y
CBP:I-Type lectin	Siglec	Siglec8	sialic acid binding Ig-like lectin 8	NM_014442	27181	Human	Y	Y
CBP:I-Type lectin	Siglec	Siglec9	Siglec-9	NM_014441	27180	Human	Y	Y
CBP:I-Type lectin	Siglec	Siglec12	Siglec-12	NM_033329	89858	Human	N	Y
CBP:I-Type lectin	Siglec	SIGLECP3	SIGLECP3 ['human siglec-like-2' or 'hSiglec-L2']	uc002pvx	284367	Human	Y	N
CBP:I-Type lectin	Non-Siglec	VCAM1	VCAM-1 (vascular cell adhesion molecule 1)	NM_080682	7412	Human	Y	Y
EMT Marker	Transcription Factor	ELF3	ELF3 (E74-like factor 3 (ets domain transcription factor, epithelial-specific ))		1999		Y	Y
EMT Marker	Transcription Factor	ELK3	ELK3 (ETS-domain protein (SRF accessory protein 2))		2004		Y	Y
EMT Marker	Transcription Factor	SNAI1	snail homolog 1 (Drosophila)	NM_005985	6615		Y	Y
EMT Marker	Transcription Factor	SNAI2	snail homolog 2 (Drosophila)		6591		Y	Y
EMT Marker	Transcription Factor	TCF3	TCF3 (transcription factor 3 (E2A immunoglobulin enhancer binding factors E12/E47))	NM_003200	6929		Y	Y
EMT Marker	Transcription Factor	TCF4	TCF4 (transcription factor 4)		6925		Y	Y
EMT Marker	Transcription Factor	TWIST2	TWIST2 (twist homolog 2 (Drosophila))		117581		Y	Y
EMT Marker	Mesenchymal Intermediate Filament	VIM	Vimentin	NM_003380	7431		Y	Y
EMT Marker	Transcription Factor	ZEB1	ZEB1 (zinc finger E-box binding homeobox 1)	NM_030751	6935		Y	Y
EMT Marker	Transcription Factor	ZEB2	zinc finger E-box binding homeobox 2		9839		Y	Y
Galectin	Galectin	CLC	Charot-Leyden crystal protein	NM_001828	1178	Human	Y	Y
Galectin	Galectin	HSPC159	HSPC-159	NM_014181	29094	Human	Y	Y
Galectin	Galectin	LGALS1	LGALS1 (Galectin- 1)	NM_002305	3956	Human	Y	Y
Galectin	Galectin	LGALS12	LGALS12 (Galectin 12)	NM_033101	85329	Human	Y	Y
Galectin	Galectin	LGALS13	LGALS13 (Galectin- 13)	NM_013268	29124	Human	Y	Y
Galectin	Miscellaneous	LGALS14	LGALS14 (PPL13)	NM_203471	56891	Human	Y	Y
Galectin	Galectin	LGALS2	LGALS2 (Galectin 2)	NM_006498	3957	Human	Y	Y
Galectin	Galectin	LGALS3	LGALS3 (Galectin 3)	NM_002306	3958	Human	Y	Y
Galectin	Miscellaneous	LGALS3BP	LGALS3BP (Galectin 6 binding protein)	NM_005567	3959	Human	Y	Y
Galectin	Galectin	LGALS7	LGALS7 (Galectin 4)	NM_006149	3963	Human	Y	Y
Galectin	Galectin	LGALS8	LGALS8 [Galectin 8; prostate carcinoma tumor antigen]	NM_201543	3964	Human	Y	Y
Galectin	Galectin	LGALS9	LGALS9 (Galectin 9)	NM_002308	3965	Human	Y	Y
Glycan Degradation	Lysozomal Enzymes/Proteins	AGA	AGA (aspartylglucosaminidase precursor )	NM_000027	175	Human	Y	Y
Glycan Degradation	Arylsufatases	ARSA	ARSA (Arylsulfatase A precursor )	NM_001085428	410	Human	Y	Y
Glycan Degradation	Arylsufatases	ARSB	ARSB (Arylsulfatase B precursor)	NM_198709	411	Human	Y	Y
Glycan Degradation	Arylsufatases	ARSD	ARSD arylsulfatase D precursor	NM_001669	414	Human	Y	Y
Glycan Degradation	Arylsufatases	ARSE	ARSE Arylsulfatase E precursor	NM_000047	415	Human	Y	Y
Glycan Degradation	Arylsufatases	ARSF	ARSF Arylsulfatase F	NM_004042	416	Human	Y	Y
Glycan Degradation	Lysozomal Enzymes/Proteins	ASAH1	ASAH1 [N-acylsphingosine amidohydrolase (acid)]	NM_004315	427	Human	Y	Y
Glycan Degradation	Lysozomal Enzymes/Proteins	ASAH2	ASAH2 (N-acylsphingosine amidohydrolase 2)	NM_019893	56624	Human	Y	Y
Glycan Degradation	Lysozomal Enzymes/Proteins	ASAH3L	ASAH3L (N-acylsphingosine amidohydrolase 3-like)	NM_001010887	340485	Human	N	N
Glycan Degradation	Lysozomal Enzymes/Proteins	ASAHL	ASAHL (N-acylsphingosine amidohydrolase-like protein)	NM_001042402	27163	Human	Y	Y
Glycan Degradation	Lysozomal Enzymes/Proteins	CTBS	CTBS (chitobiase di-N-acetyl-)	NM_004388	1486	Human	Y	Y
Glycan Degradation	Lysozomal Enzymes/Proteins	CTNS	CTNS (cystinosis, nephropathic)	NM_001031681	1497	Human	Y	Y
Glycan Degradation	Lysozomal Enzymes/Proteins	CTSA	CTSA (cathepsin A precursor)	NM_000308	5476	Human	Y	Y
Glycan Degradation	Fucosidases	FUCA1	FUCA1 (fucosidase, alpha-L- 1, tissue)	NM_000147	2517	Human	Y	Y
Glycan Degradation	Hyaluronoglucosaminidases	GAA	GAA (acid alpha-glucosidase preproprotein)	NM_001079804	2548	Human	Y	Y
Glycan Degradation	Lysozomal Enzymes/Proteins	GALC	GALC (galactosylceramidase precursor )	NM_001037525	2581	Human	Y	Y
Glycan Degradation	Sulfatases	GALNS	GALNS (N-acetylgalactosamine-6-sulfatase precursor)	NM_000512	2588	Human	Y	Y
Glycan Degradation	Lysozomal Enzymes/Proteins	GBA	GBA (glucosidase, beta; acid)	NM_000157	2629	Human	Y	Y
Glycan Degradation	Galactosidase	GLA	GLA (galactosidase, alpha)	NM_000169	2717	Human	Y	Y
Glycan Degradation	Galactosidase	GLB1	GLB1 (galactosidase, beta 1)	NM_001079811	2720	Human	Y	Y
Glycan Degradation	Lysozomal Enzymes/Proteins	GM2A	GM2A (GM2 ganglioside activator precursor)	uc003ltt	2760	Human	Y	Y
Glycan Degradation	Sulfatases	GNS	GNS [glucosamine (N-acetyl)-6-sulfatase precursor]	NM_002076	2799	Human	Y	Y
Glycan Degradation	Galactosidase	GUSB	GUSB (glucuronidase, beta)	NM_000181	2990	Human	Y	Y
Glycan Degradation	Hexosaminidase	HEXA	HEXA [hexosaminidase A (alpha polypeptide)]	NM_000520	3073	Human	Y	Y
Glycan Degradation	Hexosaminidase	HEXB	HEXB (hexosaminidase B preproprotein)	uc003kde	3074	Human	Y	Y
Glycan Degradation	Heparanases	HPSE	HPSE (Heparanase)	NM_001098540	10855	Human	Y	Y
Glycan Degradation	Heparanases	HPSE2	HPSE2 (Heparanase 2)	NM_021828	60495	Human	Y	Y
Glycan Degradation	Hyaluronoglucosaminidases	HYAL1	HYAL1 (hyaluronoglucosaminidase 1)	NM_153282	3373	Human	Y	Y
Glycan Degradation	Hyaluronoglucosaminidases	HYAL2	HYAL2 (hyaluronoglucosaminidase 2)	NM_033158	8692	Human	Y	Y
Glycan Degradation	Hyaluronoglucosaminidases	HYAL3	HYAL3 (hyaluronoglucosaminidase 3 )	NM_003549	8372	Human	Y	Y
Glycan Degradation	Hyaluronoglucosaminidases	HYAL4	HYAL4 (hyaluronoglucosaminidase 4)	NM_012269	23553	Human	Y	Y
Glycan Degradation	Sulfatases	IDS	IDS [iduronate 2-sulfatase (Hunter syndrome)]	uc004fcy	3423	Human	Y	Y
Glycan Degradation	Iduronidases	IDUA	IDUA (alpha-L-iduronidase precursor)	NM_000203	3425	Human	Y	Y
Glycan Degradation	Lysozomal Enzymes/Proteins	LAMP1	LAMP1 ( lysosomal-associated membrane protein 1)	NM_005561	3916	Human	Y	Y
Glycan Degradation	Lysozomal Enzymes/Proteins	LAMP2	LAMP2 (lysosomal-associated membrane protein 2)	uc004ess	3920	Human	Y	Y
Glycan Degradation	Lysozomal Enzymes/Proteins	LAMP3	LAMP3 (lysosomal-associated membrane protein 3)	NM_014398	27074	Human	Y	Y
Glycan Degradation	Lysozomal Enzymes/Proteins	LCT	LCT ( lactase-phlorizin hydrolase preproprotein)	NM_002299	3938	Human	Y	Y
Glycan Degradation	Lysozomal Enzymes/Proteins	LIPA	LIPA (lipase A precursor)	NM_000235	3988	Human	Y	Y
Glycan Degradation	Mannosidase	MAN1A1	MAN1A1 [mannosidase alpha class 1A member 1]	NM_005907	4121	Human	Y	Y
Glycan Degradation	Mannosidase	MAN1A2	MAN1A2 [mannosidase alpha class 1A member 2]	NM_006699	10905	Human	Y	Y
Glycan Degradation	Mannosidase	MAN1B1	MAN1B1 [Mannosidase, alpha, class 1B, member 1]	NM_016219	11253		Y	Y
Glycan Degradation	Mannosidase	MAN1C1	MAN1C1 [mannosidase alpha class 1C member 1]	NM_020379	57134	Human	Y	Y
Glycan Degradation	Mannosidase	MAN2A1	MAN2A1 (mannosidase, alpha, class 2A, member 1)	NM_002372	4124	Human	Y	Y
Glycan Degradation	Mannosidase	MAN2A2	MAN2A2 (mannosidase, alpha, class 2A, member 2)	NM_006122	4122	Human	Y	Y
Glycan Degradation	Mannosidase	MAN2B1	MAN2B1 (mannosidase alpha class 2B member 1)	NM_000528	4125	Human	Y	Y
Glycan Degradation	Mannosidase	MAN2B2	MAN2B2 (mannosidase, alpha, class 2B, member 2)	NM_015274	23324	Human	Y	Y
Glycan Degradation	Mannosidase	MANBA	MANBA (mannosidase, beta A, lysosomal)	NM_005908	4126	Human	Y	Y
Glycan Degradation	Hyaluronoglucosaminidases	Mgea5	Mgea5 [meningioma expressed antigen 5 (hyaluronidase)	uc001ktw	10724	Human	Y	Y
Glycan Degradation	Lysozomal Enzymes/Proteins	NAGA	NAGA (alpha-N-acetylgalactosaminidase)	uc003bby	4668	Human	Y	Y
Glycan Degradation	Mannosidases	NAGLU	NAGLU (alpha-N-acetylglucosaminidase precursor)	NM_000263	4669	Human	Y	Y
Glycan Degradation	Sialidases	Neu1	Neu1 ( neuraminidase precursor)	NM_000434	4758	Human	Y	Y
Glycan Degradation	Sialidases	Neu2	Neu2 (sialidase 2)	NM_005383	4759	Human	Y	Y
Glycan Degradation	Sialidases	Neu3	Neu3 (sialidase 3)	NM_006656	10825	Human	Y	Y
Glycan Degradation	Sialidases	Neu4	Neu4 (sialidase 4)	NM_080741	129807	Human	Y	Y
Glycan Degradation	Mannosidases	NPL	NPL (N-acetylneuraminate pyruvate lyase)	NM_030769	80896	Human	Y	Y
Glycan Degradation	Miscellaneous	PPBP	PPBP (pro-platelet basic protein)	NM_002704	5473	Human	Y	Y
Glycan Degradation	Sulfohydrolases	SGSH	SGSH [N-sulfoglucosamine sulfohydrolase (sulfamidase)]	NM_000199	6448	Human	Y	Y
Glycan Degradation	Miscellaneous	SLC17A5	SLC17A5 [solute carrier 17 (anion/sugar)]	NM_012434	26503	Human	Y	Y
Glycan Degradation	Lysozomal Enzymes/Proteins	SMPD1	SMPD1 (acid sphingomyelinase)	uc001mcv	6609	Human	Y	Y
Glycan Degradation	Arylsufatases	STS	STS [steryl-sulfatase precursor; Arylsulfatase C, isozyme S]	NM_000351	412	Human	Y	Y
Glycan degradation	Sulfatases (hep sulfate glucosamine-6 endosulfatase)	SULF1	SULF1 (sulfatase 1)	NM_015170	23213	Human	Y	Y
Glycan Degradation	Sulfatases (hep sulfate glucosamine-6 endosulfatase)	SULF2	SULF2 (sulfatase 2)	NM_018837	55959	Human	Y	Y
Glycan-transferase	Gal-T	A4GALT	A4GALT [alpha 1,4-galactosyltransferase (globotriaosylceramide synthase)]	NM_017436	53947	Human	Y	Y
Glycan-transferase	GlcNAc-T	A4GNT	A4GNT (alpha-1 4-N-acetylglucosaminyltransferase)	NM_016161	51146	Human	Y	Y
Glycan-transferase	Gal-T/GalNAc-T	ABO	ABO (transferase A, alpha 1-3-N-acetylgalactosaminyltransferase; transferase B, alpha 1-3-galactosyltransferase).	NM_020469	28	Human	Y	Y
Glycan-transferase	Man-T	ALG02	ALG02	NM_033087	85365	Human	N	N
Glycan-transferase	Man-T	ALG09	ALG09	NM_024740	79796	Human	Y	N
Glycan-transferase	Man-T	ALG1	ALG1	NM_019109	56052	Human	Y	Y
Glycan-transferase	Glc-T	ALG10	ALG10 [asparagine-linked glycosylation 10 homolog (yeast, alpha-1,2-glucosyltransferase)]	NM_032834	84920	Human	Y	Y
Glycan-transferase	Glc-T	ALG10B	ALG10B [asparagine-linked glycosylation 10 homolog B (yeast, alpha-1,2-glucosyltransferase)]	NM_001013620	144245	Human	N	N
Glycan-transferase	Man-T	ALG11	ALG11	NM_001004127	440138	Human	N	N
Glycan-transferase	Man-T	ALG12	ALG12	NM_024105	79087	Human	Y	Y
Glycan-transferase	Glc-T	ALG13	ALG13 [asparagine-linked glycosylation 13 homolog (S. cerevisiae) and chromosome X open reading frame 45 and similar to OTU domain containing 4 protein isoform 1]	NM_018466	79868	Human	Y	N
Glycan-transferase	Glc-T	ALG14	ALG14 [asparagine-linked glycosylation 14 homolog (S. cerevisiae)]	NM_144988	199857	Human	Y	Y
Glycan-transferase	Man-T	ALG3	alpha-1,3-mannosyltransferase ALG3 2 asparagine-linked glycosylation 3 homolog (S. cerevisiae, alpha-1,3-mannosyltransferase)	NM_005787	10195	Human	Y	Y
Glycan-transferase	Glc-T	ALG5	ALG5 [asparagine-linked glycosylation 5 homolog (S. cerevisiae, dolichyl-phosphate beta-glucosyltransferase)]	NM_013338	29880	Human	Y	Y
Glycan-transferase	Glc-T	ALG6	ALG6 [asparagine-linked glycosylation 6 homolog (S. cerevisiae, alpha-1,3-glucosyltransferase)]	NM_013339	29929	Human	Y	Y
Glycan-transferase	Glc-T	ALG8	ALG8 [asparagine-linked glycosylation 8 homolog (S. cerevisiae, alpha-1,3-glucosyltransferase)]	NM_024079	79053	Human	Y	Y
Glycan-transferase	Gal-T/GalNAc-T	B3GALNT1	B3GALNT1 [beta-1,3-N-acetylgalactosaminyltransferase 1 (globoside blood group)]	NM_033169	8706	Human	Y	N
Glycan-transferase	Gal-T	B3GALNT2	B3GALNT2 (beta-1 3-N-acetylgalactosaminyltransferase 2)	NM_152490	148789	Human	Y	Y
Glycan-transferase	Gal-T	B3GALT1	B3GALT1 (UDP-Gal:betaGlcNAc beta 1,3-galactosyltransferase, polypeptide 1)	NM_020981	8708	Human	Y	Y
Glycan-transferase	Gal-T	B3GALT2	B3GALT2 (UDP-Gal:betaGlcNAc beta 1,3-galactosyltransferase, polypeptide 2)	NM_003783	8707	Human	Y	Y
Glycan-transferase	Gal-T	B3GALT4	B3GALT4 (UDP-Gal:betaGlcNAc beta 1,3-galactosyltransferase, polypeptide 4 and DNA segment on chromosome 6 (unique, pseudogene) 2723 expressed sequence)	NM_003782	8705	Human	Y	Y
Glycan-transferase	Gal-T	B3GALT5	B3GALT5 (UDP-Gal:betaGlcNAc beta 1,3-galactosyltransferase, polypeptide 5)	NM_033172	10317	Human	Y	Y
Glycan-transferase	Gal-T	B3GALT6	B3GALT6 (UDP-Gal:betaGal beta 1,3-galactosyltransferase polypeptide 6)	NM_080605	126792	Human	Y	Y
Glycan-transferase	GlcUA-T	B3GAT1	B3GAT1 [beta-1,3-glucuronyltransferase 1 (glucuronosyltransferase P)]	NM_018644	27087	Human	Y	Y
Glycan-transferase	GlcUA-T	B3GAT2	B3GAT2 [beta-1,3-glucuronyltransferase 2 (glucuronosyltransferase S)]	NM_080742	135152	Human	Y	Y
Glycan-transferase	GlcUA-T	B3GAT3	B3GAT3 [beta-1,3-glucuronyltransferase 3 (glucuronosyltransferase I)]	uc001nty	135152	Human	N	N
Glycan-transferase	GlcNAc-T	B3GNT1	B3GNT1 [UDP-GlcNAc:betaGal beta-1,3-N-acetylglucosaminyltransferase 1]	NM_006876	11041	Human	Y	Y
Glycan-transferase	GlcNAc-T	B3GNT2	B3GNT2 (UDP-GlcNAc:betaGal beta-1,3-N-acetylglucosaminyltransferase 2)	NM_006577	10678	Human	Y	Y
Glycan-transferase	GlcNAc-T	B3GNT3	B3GNT3 (UDP-GlcNAc:betaGal beta-1,3-N-acetylglucosaminyltransferase 3)	NM_014256	10331	Human	Y	Y
Glycan-transferase	GlcNAc-T	B3GNT4	B3GNT4 (UDP-GlcNAc:betaGal beta-1,3-N-acetylglucosaminyltransferase 4)	NM_030765	79369	Human	Y	Y
Glycan-transferase	GlcNAc-T	B3GNT5	B3GNT5 (UDP-GlcNAc:betaGal beta-1,3-N-acetylglucosaminyltransferase 5)	NM_032047	84002	Human	Y	Y
Glycan-transferase	GlcNAc-T	B3GNT6	B3GNT6 [UDP-GlcNAc:betaGal beta-1,3-N-acetylglucosaminyltransferase 6 (core 3 synthase)]	NM_138706	192134	Human	Y	Y
Glycan-transferase	GlcNAc-T	B3GNT7	B3GNT7 [UDP-GlcNAc:betaGal beta-1,3-N-acetylglucosaminyltransferase 7]	NM_145236	93010	Human	Y	Y
Glycan-transferase	Gal-T	B3GNT8	B3GNT8 (UDP-GlcNAc:betaGal beta-1,3-N-acetylglucosaminyltransferase 8)	NM_198540	374907	Human	Y	Y
Glycan-transferase	GlcNAc-T	B3GNT9	MGC4655 [putative Beta 3 GlcNAc T (Hypothetical protein MGC4655)	NM_033309	84752	Human	N	N
Glycan-transferase	GalNAc-T	B4GALNT1	B4GALNT1 (beta-1 4-N-acetyl-galactosaminyl transferase 1)	NM_001478	2583	Human	Y	Y
Glycan-transferase	GalNAc-T	B4GALNT2	B4GALNT2 (GALGT2; beta-1 4-N-acetyl-galactosaminyl transferase 2)	NM_153446	124872	Human	Y	Y
Glycan-transferase	GalNAc-T	B4GALNT3	B4GALNT3	NM_173593	283358	Human	Y	Y
Glycan-transferase	GalNAc-T	B4GALNT4	B4GALNT4 (beta-1 4-N-acetyl-galactosaminyl transferase 4)	NM_178537	338707	Human	Y	Y
Glycan-transferase	Gal-T	B4GALT1	B4GALT1 (UDP-Gal:betaGlcNAc beta 1,4- galactosyltransferase, polypeptide 1)	NM_001497	2683	Human	Y	Y
Glycan-transferase	Gal-T	B4GALT2	B4GALT2 (UDP-Gal:betaGlcNAc beta 1,4- galactosyltransferase, polypeptide 2)	NM_003780	8704	Human	Y	Y
Glycan-transferase	Gal-T	B4GALT3	B4GALT3 (UDP-Gal:betaGlcNAc beta 1,4- galactosyltransferase, polypeptide 3)	NM_003779	8703	Human	Y	Y
Glycan-transferase	Gal-T	B4GALT4	B4GALT4 (UDP-Gal:betaGlcNAc beta 1,4- galactosyltransferase, polypeptide 4)	NM_003778	8702	Human	Y	Y
Glycan-transferase	Gal-T	B4GALT5	B4GALT5 (UDP-Gal:betaGlcNAc beta 1,4- galactosyltransferase, polypeptide 5)	NM_004776	9334	Human	Y	Y
Glycan-transferase	Gal-T	B4GALT6	B4GALT6 (UDP-Gal:betaGlcNAc beta 1,4- galactosyltransferase, polypeptide 6)	NM_004775	9331	Human	Y	Y
Glycan-transferase	Gal-T	B4GALT7	B4GALT7 (xylosylprotein beta 1 4-galactosyltransferase 7)	NM_007255	11285	Human	Y	Y
Glycan-transferase	Gal-T	C1GALT1	C1GALT1 (core 1 synthase )	NM_020156	56913	Human	Y	Y
Glycan-transferase	Gal-T	C1GALT1C1	C1GALT1C1 (C1GALT1-specific chaperone 1)	NM_001011551	29071	Human	Y	Y
Glycan-transferase	Gal-T	CHPF	CHPF (chondroitin polymerizing factor)	NM_024536	79586	Human	Y	Y
Glycan-transferase	Sulfo-T	CHST1	CHST1 [carbohydrate (keratan sulfate Gal-6) sulfotransferase 1]	NM_003654	8534	Human	Y	Y
Glycan-transferase	Sulfo-T	CHST10	CHST10 [carbohydrate sulfotransferase 10]	NM_004854	9486	Human	Y	Y
Glycan-transferase	Sulfo-T	CHST11	CHST11 [carbohydrate (chondroitin 4) sulfotransferase 11]	NM_018413	50515	Human	Y	Y
Glycan-transferase	Sulfo-T	CHST12	CHST12 [carbohydrate (chondroitin 4) sulfotransferase 12]	NM_018641	55501	Human	Y	Y
Glycan-transferase	Sulfo-T	CHST13	CHST13 [carbohydrate (chondroitin 4) sulfotransferase 13]	NM_152889	166012	Human	Y	Y
Glycan-transferase	Sulfo-T	CHST14	CHST14 [carbohydrate (N-acetylgalactosamine 4-0) sulfotransferase 14; aka dermatan 4 sulfotransferase 1]	NM_130468	113189	Human	Y	Y
Glycan-transferase	Sulfo-T	CHST15	GALNAC4S-6ST [B cell RAG associated protein]	uc001lho	51363	Human	N	N
Glycan-transferase	Sulfo-T	CHST2	CHST2 [carbohydrate (N-acetylglucosamine-6-O) sulfotransferase 2]	NM_004267	9435	Human	Y	Y
Glycan-transferase	Sulfo-T	CHST3	CHST3 [carbohydrate (chondroitin 6) sulfotransferase 3	NM_004273	9469	Human	Y	Y
Glycan-transferase	Sulfo-T	CHST4	CHST4 [carbohydrate (N-acetylglucosamine 6-O) sulfotransferase 4]	NM_005769	10164	Human	Y	Y
Glycan-transferase	Sulfo-T	CHST5	CHST5 [carbohydrate (N-acetylglucosamine 6-O) sulfotransferase 5]	NM_024533	23563	Human	Y	Y
Glycan-transferase	Sulfo-T	CHST6	CHST6 [carbohydrate (N-acetylglucosamine 6-O) sulfotransferase 6]	uc002feh	4166	Human	Y	Y
Glycan-transferase	Sulfo-T	CHST7	CHST7 [carbohydrate (N-acetylglucosamine 6-O) sulfotransferase 7]	NM_019886	56548	Human	Y	Y
Glycan-transferase	Sulfo-T	CHST8	CHST8 [carbohydrate (N-acetylgalactosamine 4-0) sulfotransferase 8]	NM_022467	64377	Human	Y	Y
Glycan-transferase	Sulfo-T	CHST9	CHST9 [carbohydrate (N-acetylgalactosamine 4-0) sulfotransferase 9]	NM_031422	83539	Human	Y	Y
Glycan-transferase	Gal-T	CHSY1	CHSY1 (carbohydrate (chondroitin) synthase 1)	NM_014918	22856	Human	Y	Y
Glycan-transferase	Gal-T	CHSY3	CHSY-2 (chondroitin sulfate synthase 3)	NM_175856	337876	Human	Y	Y
Glycan-transferase	GalNAc-T	CSGalNAcT1	ChGn (CSGalNAcT1/ChGalNAcT1; chondroitin beta1 4)	NM_018371	55790	Human	Y	Y
Glycan-transferase	GalNAc-T	CSGalNAcT2	GALNACT-2 (CSGalNAcT2/ChGalNAcT2;chondroitin beta1 4)	NM_018590	55454	Human	Y	Y
Glycan-transferase	GlcUA-T	CSGlcA-T	CSGlcA-T [chondroitin sulfate glucuronyltransferase]	NM_019015	54480	Human	Y	Y
Glycan-transferase	N-glycans-transferase	DAD 1	DAD 1	NM_001344	1603	Human	Y	Y
Glycan-transferase	N-glycans-transferase	DDOST	DDOST (dolichyl-diphospho oligosaccharide-protein glycosyltransferase)	NM_005216	1650	Human	Y	Y
Glycan-transferase	GlcNAC-T	DPAGT1	DPAGT1 [dolichyl-phosphate (UDP-N-acetylglucosamine) N-acetylglucosaminephosphotransferase 1 (GlcNAc-1-P transferase)]	NM_001382	1798	Human	Y	Y
Glycan-transferase	Man-T	DPM 1	DPM 1	NM_003859	8813	Human	Y	Y
Glycan-transferase	Man-T	DPM3	DPM3	NM_018973	54344	Human	Y	Y
Glycan-transferase	Sulfo-T	DSEL	DSEL [dermatan sulfate epimerase-like; NCAG1 similar to sulfotransferase]	NM_032160	92126	Human	Y	Y
Glycan-Transferase	HS GlcNAc/GlcA Transferase	EXT1	EXT1 HS copolymerase [GAG Enzyme]	NM_000127	2131	Human	Y	Y
Glycan-Transferase	HS GlcNAc/GlcA Transferase	EXT2	EXT2 HS Copolymerase [GAG Enzyme]	NM_207122	2132	Human	Y	Y
Glycan-Transferase	GlcNAc-T	EXTL1	EXTL1 [exostoses (multiple)-like 1]	NM_004455	2134	Human	Y	Y
Glycan-Transferase	GlcNAc-T	EXTL2	EXTL2 (multiple exostoses-like 2)	NM_001033025	2135	Human	Y	Y
Glycan-Transferase	GlcNAc-T	EXTL3	EXTL3 (Reg receptor)	NM_001440	2137	Human	Y	Y
Glycan-transferase	Fucosyl-T	FUT1	FUT1 (fucosyltransferase 1)	uc002pkm	2523	Human	Y	Y
Glycan-transferase	Fucosyl-T	FUT10	FUT10 (fucosyltransferase 10)	uc003xjg	84750	Human	Y	Y
Glycan-transferase	Fucosyl-T	FUT11	FUT11 [fucosyltransferase 11 (alpha (1 3)]	uc001juz	170384	Human	Y	Y
Glycan-transferase	Fucosyl-T	FUT2	FUT2 ( fucosyltransferase 2)	NM_000511	2524	Human	Y	Y
Glycan-transferase	Fucosyl-T	FUT3	FUT3 (fucosyltransferase 3)	NM_001097641	2525	Human	Y	Y
Glycan-transferase	Fucosyl-T	FUT4	FUT4 ( fucosyltransferase 4)	NM_002033	2526	Human	Y	Y
Glycan-transferase	Fucosyl-T	FUT5	FUT5 ( fucosyltransferase 5)	NM_002034	2527	Human	Y	Y
Glycan-transferase	Fucosyl-T	FUT6	FUT6 [fucosyltransferase 6 (alpha (1 3)]	uc002mdi	2528	Human	Y	Y
Glycan-transferase	Fucosyl-T	FUT7	FUT7 [fucosyltransferase 7 (alpha (1 3)]	NM_004479	2529	Human	Y	Y
Glycan-transferase	Fucosyl-T	FUT8	FUT8 (fucosyltransferase 8)	uc001xir	2530	Human	Y	Y
Glycan-transferase	Fucosyl-T	FUT9	FUT9 [fucosyltransferase 9 (alpha (1 3)]	NM_006581	10690	Human	Y	Y
Glycan-transferase	Sulfo-T	GAL3ST1	GAL3ST1 [galactose-3-O-sulfotransferase 1]	NM_004861	9514	Human	Y	Y
Glycan-transferase	Sulfo-T	GAL3ST2	GAL3ST2 [galactose-3-O-sulfotransferase 2]	NM_022134	64090	Human	Y	Y
Glycan-transferase	Sulfo-T	Gal3ST3	Gal3ST3 [galactose-3-O-sulfotransferase 3]	NM_033036	89792	Human	Y	Y
Glycan-transferase	Sulfo-T	GAL3ST4	GAL3ST4 [galactose-3-O-sulfotransferase 4]	NM_024637	79690	Human	Y	Y
Glycan-transferase	GalNAc-T	GALNT1	GALNT1 (ppGalNAc T1; polypeptide N-acetylgalactosaminyltransferase 1)	uc002kza	2589	Human	Y	Y
Glycan-transferase	GalNAc-T	GALNT10	GALNT10 (ppGalNAc T10; GalNAc transferase 10)	uc003lvg	55568	Human	Y	Y
Glycan-transferase	GalNAc-T	GALNT11	GALNT11 [UDP-N-acetyl-alpha-D-galactosamine:polypeptide N-acetylgalactosaminyltransferase 11 (GalNAc-T11)]	uc003wkw	63917	Human	Y	Y
Glycan-transferase	GalNAc-T	GALNT12	GALNT12 (ppGalNAc T12;UDP-N-acetyl-alpha-D-galactosamine:polypeptide)	NM_024642	79695	Human	Y	Y
Glycan-transferase	GalNAc-T	GALNT13	GALNT13 (ppGalNAc T13; UDP-N-acetyl-alpha-D-galactosamine:polypeptide)	NM_052917	114805	Human	Y	Y
Glycan-transferase	GalNAc-T	GALNT14	GALNT14 (ppGalNAc T14; UDP-N-acetyl-alpha-D-galactosamine:polypeptide)	NM_024572	79623	Human	Y	Y
Glycan-transferase	GalNAc-T	GALNT15	GALNT15 (UDP-N-acetyl-alpha-D-galactosamine:polypeptide N-acetylgalactosaminyltransferase 15 (GalNAc-T15))	NM_054110	168391	Human	N	N
Glycan-transferase	GalNAc-T	GALNT16	GALNT16 (UDP-N-acetyl-alpha-D-galactosamine:polypeptide N-acetylgalactosaminyltransferase 16 (GalNAc-T16)	uc001xla	57452	Human	N	N
Glycan-transferase	GalNAc-T	GALNT18	GALNT18 (UDP-N-acetyl-alpha-D-galactosamine:polypeptide N-acetylgalactosaminyltransferase 18 (GalNAc-T18)	NM_198516	374378	Human	N	N
Glycan-transferase	GalNAc-T	GALNT19	GALNT19 (UDP-N-acetyl-alpha-D-galactosamine:polypeptide N-acetylgalactosaminyltransferase 19 (GalNAc-T19)	NM_145292		Human	N	N
Glycan-transferase	GalNAc-T	GALNT2	GALNT2 (polypeptide N-acetylgalactosaminyltransferase 2)	NM_004481	2590	Human	Y	Y
Glycan-transferase	GalNAc-T	GALNT20	GALNT20 (UDP-N-acetyl-alpha-D-galactosamine:polypeptide N-acetylgalactosaminyltransferase 20 (GalNAc-T20)	NM_022479	64409	Human	N	N
Glycan-transferase	GalNAc-T	GALNT3	GALNT3 (polypeptide N-acetylgalactosaminyltransferase 3)	NM_004482	2591	Human	Y	Y
Glycan-transferase	GalNAc-T	GALNT4	GALNT4 (polypeptide N-acetylgalactosaminyltransferase 4)	NM_003774	8693	Human	Y	Y
Glycan-transferase	GalNAc-T	GALNT5	GALNT5 (UDP-N-acetyl-alpha-D-galactosamine:polypeptide)	NM_014568	11227	Human	Y	Y
Glycan-transferase	GalNAc-T	GALNT6	GALNT6 (polypeptide N-acetylgalactosaminyltransferase 6)	NM_007210	11226	Human	Y	Y
Glycan-transferase	GalNAc-T	GALNT7	GALNT7 ( polypeptide N-acetylgalactosaminyltransferase 7)	NM_017423	51809	Human	Y	Y
Glycan-transferase	GalNAc-T	GALNT8	GALNT8 (polypeptide N-acetylgalactosaminyltransferase 8)	NM_017417	26290	Human	Y	Y
Glycan-transferase	GalNAc-T	GALNT9	GALNT9 (polypeptide N-acetylgalactosaminyltransferase 9)	NM_021808	50614	Human	Y	Y
Glycan-transferase	GalNAc-T	GBGT1	GBGT1 [Forssman synthetase; Globoside alpha-1,3-N-acetylgalactosaminyltransferase 1 (GBGT1)]	NM_021996	26301	Human	Y	Y
Glycan-transferase	GlcNAc-T	GCNT1	GCNT1 [glucosaminyl (N-acetyl) transferase 1, core 2 (beta-1,6-N-acetylglucosaminyltransferase) and similar to 40S ribosomal protein SA (p40) (34/67 kDa laminin receptor) (Colon carcinoma laminin-binding protein) (NEM/1CHD4) (Multidrug resistance-associated protein MGr1-Ag).]	uc004akf	2650	Human	Y	Y
Glycan-transferase	GlcNAc-T	GCNT2	GCNT2 [glucosaminyl (N-acetyl) transferase 2, I-branching enzyme (I blood group)]	uc003mzb	2651	Human	Y	Y
Glycan-transferase	GlcNAc-T	GCNT3	GCNT3 [glucosaminyl (N-acetyl) transferase 3, mucin type]	NM_004751	9245	Human	Y	Y
Glycan-transferase	GlcNAc-T	GCNT4	GCNT4 [glucosaminyl (N-acetyl) transferase 4, core 2 (beta-1,6-N-acetylglucosaminyltransferase)]	NM_016591	51301	Human	Y	Y
Glycan-transferase	Miscellaneous	GLCE	GLCE (D-glucuronyl C5-epimerase)	NM_015554	26035	Human	Y	Y
Glycan-transferase	GlcNAc-T	GYLTL1B	GYLTL1B [glycosyltransferase-like 1B]	NM_152312	120071	Human	Y	Y
Glycan-transferase	hyaluronan synthase	HAS1	hyaluronan synthase 1	NM_001523	3036	Human	Y	Y
Glycan-transferase	hyaluronan synthase	HAS2	hyaluronan synthase 2	NM_005328	3037	Human	Y	Y
Glycan-transferase	hyaluronan synthase	HAS3A	HAS3 isoform a	NM_005329	3038	Human	Y	Y
Glycan-transferase	hyaluronan synthase	HAS3B	HAS3 isoform b	NM_138612	3038	Human	Y	Y
Glycan-transferase	Sulfo-T	HS3ST1	HS3ST1 [heparan sulfate (glucosamine) 3-O-sulfotransferase 1]	NM_005114	9957	Human	Y	Y
Glycan-transferase	Sulfo-T	HS3ST2	HS3ST2 [heparan sulfate (glucosamine) 3-O-sulfotransferase 2]	NM_006043	9956	Human	Y	Y
Glycan-transferase	Sulfo-T	HS3ST3A1	HS3ST3A1 [heparan sulfate (glucosamine) 3-O-sulfotransferase 3A1]	NM_006042	9955	Human	Y	Y
Glycan-transferase	Sulfo-T	HS3ST3B1	HS3ST3B1 [heparan sulfate (glucosamine) 3-O-sulfotransferase 3B1]	NM_006041	9953	Human	Y	Y
Glycan-transferase	Sulfo-T	HS3ST4	HS3ST4 [heparan sulfate (glucosamine) 3-O-sulfotransferase 4]	NM_006040	9951	Human	Y	Y
Glycan-transferase	Sulfo-T	HS3ST5	HS3ST5 [heparan sulfate (glucosamine) 3-O-sulfotransferase 5]	uc003pwg	222537	Human	Y	Y
Glycan-transferase	Sulfo-T	HS3ST6	HS3ST6 [heparan sulfate (glucosamine) 3-O-sulfotransferase 6]	NM_001009606	64711	Human	N	N
Glycan-transferase	Sulfo-T	HS6ST1	HS6ST1 [heparan sulfate 6-O-sulfotransferase 1]	uc002tpu	9394	Human	Y	Y
Glycan-transferase	Sulfo-T	HS6ST2	HS6ST2 [heparan sulfate 6-O-sulfotransferase 2]	NM_147175	90161	Human	Y	N
Glycan-transferase	Sulfo-T	HS6ST3	HS6ST3 [heparan sulfate 6-O-sulfotransferase 3]	NM_153456	266722	Human	Y	Y
Glycan-transferase	GlcNAc-T	LARGE	LARGE	NM_004737	9215	Human	Y	Y
Glycan-transferase	GlcNAc-T	LFNG	LFNG [O-fucosylpeptide 3-beta-N-acetylglucosaminyltransferase]	NM_001040167	3955	Human	Y	N
Glycan-transferase	GlcNAc-T	MFNG	MFNG [O-fucosylpeptide 3-beta-N-acetylglucosaminyltransferase and caspase recruitment domain family, member 10]	NM_002405	4242	Human	Y	Y
Glycan-transferase	GlcNAc-T	MGAT1	MGAT1 (mannosyl (alpha-1,3-)-glycoprotein beta-1,2-N-acetylglucosaminyltransferase)	NM_002406	4245	Human	Y	Y
Glycan-transferase	GlcNAc-T	MGAT2	MGAT2 (mannosyl (alpha-1,6-)-glycoprotein beta-1,2-N-acetylglucosaminyltransferase)	NM_002408	4247	Human	Y	Y
Glycan-transferase	GlcNAc-T	MGAT3	MGAT3 (mannosyl (beta-1,4-)-glycoprotein beta-1,4-N-acetylglucosaminyltransferase)	NM_001098270	4248	Human	Y	Y
Glycan-transferase	GlcNAc-T	MGAT4A	MGAT4A [mannosyl (alpha-1,3-)-glycoprotein beta-1,4-N-acetylglucosaminyltransferase, isozyme A and hypothetical protein MGC52110]	NM_012214	11320	Human	Y	Y
Glycan-transferase	GlcNAc-T	MGAT4B	MGAT4B [mannosyl (alpha-1,3-)-glycoprotein beta-1,4-N-acetylglucosaminyltransferase, isozyme B]	NM_014275	11282	Human	Y	Y
Glycan-transferase	GlcNAc-T	MGAT5	MGAT5 mannosyl (alpha-1,6-)-glycoprotein beta-1,6-N-acetyl-glucosaminyltransferase	NM_002410	4249	Human	Y	Y
Glycan-transferase	GlcNAc-T	MGAT5B	MGAT5B [mannosyl (alpha-1,6-)-glycoprotein beta-1,6-N-acetyl-glucosaminyltransferase, isozyme B]	NM_198955	146664	Human	Y	Y
Glycan-transferase	Sulfo-T	NDST1	NDST1 [N-deacetylase/N-sulfotransferase (heparan glucosaminyl) 1]	uc003lsl	3340	Human	Y	Y
Glycan-transferase	Sulfo-T	NDST2	NDST2 [N-deacetylase/N-sulfotransferase (heparan glucosaminyl) 2]	NM_003635	8509	Human	Y	Y
Glycan-transferase	Sulfo-T	NDST3	NDST3 [N-deacetylase/N-sulfotransferase (heparan glucosaminyl) 3]	NM_004784	9348	Human	Y	Y
Glycan-transferase	Sulfo-T	NDST4	NDST4 [N-deacetylase/N-sulfotransferase (heparan glucosaminyl) 4]	NM_022569	64579	Human	Y	Y
Glycan-transferase	GalNAc-T	NGalNAc-T2	NGalNAc-T2	uc001qij	283358	Human	N	N
Glycan-transferase	GlcNAc-T	OGT	OGT [O-linked N-acetylglucosamine (GlcNAc) transferase (UDP-N-acetylglucosamine:polypeptide-N-acetylglucosaminyl transferase).]	NM_181672	8473	Human	Y	Y
Glycan-transferase	Man-T	PIG B	PIG B	NM_004855	9488	Human	N	N
Glycan-transferase	Man-T	PIG Q	PIG Q	uc002chm	9091	Human	N	N
Glycan-transferase	GlcNAc-T	PIGA	PIGA [phosphatidylinositol glycan anchor biosynthesis, class A (paroxysmal nocturnal hemoglobinuria)]	NM_002641	5277	Human	Y	Y
Glycan-transferase	GlcNAc-T	PIGC	PIGC [phosphatidylinositol glycan anchor biosynthesis, class C]	NM_153747	5279	Human	Y	Y
Glycan-transferase	GlcNAc-T	PIGH	PIGH [phosphatidylinositol glycan anchor biosynthesis, class H]	NM_004569	5283	Human	Y	Y
Glycan-transferase	Man-T	PIGM	PIGM phosphatidylinositol glycan anchor biosynthesis	NM_145167	93183	Human	Y	Y
Glycan-transferase	GlcNAc-T	PIGP	PIGP [phosphatidylinositol glycan anchor biosynthesis, class P]	NM_153681	51227	Human	Y	Y
Glycan-transferase	Fucosyl-T	POFUT1	POFUT1 (protein O-fucosyltransferase 1)	NM_172236	23509	Human	Y	Y
Glycan-transferase	Fucosyl-T	POFUT2	POFUT2 (protein O-fucosyltransferase 2)	NM_015227	23275	Human	Y	Y
Glycan-transferase	GlcNAc-T	POMGNT1	POMGNT1 (beta1,2-N-acetylglucosaminyltransferase)	uc001cpi	55624	Human	Y	Y
Glycan-transferase	Man-T	POMT1	POMT1	NM_007171	10585	Human	Y	Y
Glycan-transferase	Man-T	POMT2	POMT2 (Protein-O-mannosyltransferase 2 )	NM_013382	29954	Human	Y	Y
Glycan-transferase	GlcNAc-T	RFNG	RFNG [radical fringe (Drosophila) homolog; O-fucosylpeptide 3-beta-N-acetylglucosaminyltransferase]	NM_002917	5986	Human	Y	N
Glycan-transferase	N-oligosaccharyl transferase	RPN1	RPN1 (ribophorin I)		6184		Y	Y
Glycan-transferase	N-oligosaccharyl transferase	RPN2	RPN2 (ribophorin II)		6185		Y	Y
Glycan-transferase	Sia-T	ST3Gal1	ST3Gal1 [ST3 beta-galactoside alpha-2,3-sialyltransferase 1]	NM_003033	6482	Human	Y	Y
Glycan-transferase	Sia-T	ST3Gal2	ST3Gal2 [ST3 beta-galactoside alpha-2,3-sialyltransferase 2 and hypothetical protein LOC729518]	uc002eyx	6483	Human	Y	Y
Glycan-transferase	Sia-T	ST3Gal3	ST3Gal3 [ST3 beta-galactoside alpha-2,3-sialyltransferase 3 and hypothetical protein LOC728909]	NM_006279	6487	Human	Y	Y
Glycan-transferase	Sia-T	ST3Gal4	ST3Gal4 [ST3 beta-galactoside alpha-2,3-sialyltransferase 4]	uc001qdx	6484	Human	Y	Y
Glycan-transferase	Sia-T	ST3Gal5	ST3Gal5 [ST3 beta-galactoside alpha-2,3-sialyltransferase 5]	NM_003896	8869	Human	Y	Y
Glycan-transferase	Sia-T	ST3Gal6	ST3Gal6 [ST3 beta-galactoside alpha-2,3-sialyltransferase 6]	NM_006100	10402	Human	Y	Y
Glycan-transferase	Sia-T	ST6Gal1	ST6Gal1 [ST6 beta-galactosamide alpha-2,6-sialyltranferase 1]	NM_173216	6480	Human	Y	Y
Glycan-transferase	Sia-T	ST6Gal2	ST6Gal2 [ST6 beta-galactosamide alpha-2,6-sialyltranferase 2]	NM_032528	84620	Human	Y	Y
Glycan-transferase	Sia-T	ST6GalNAc1	ST6GalNAc1 [ST6 (alpha-N-acetyl-neuraminyl-2,3-beta-galactosyl-1,3)-N-acetylgalactosaminide alpha-2,6-sialyltransferase 1]	NM_018414	55808	Human	Y	Y
Glycan-transferase	Sia-T	ST6GalNAc2	ST6GalNAc2 [ST6 (alpha-N-acetyl-neuraminyl-2,3-beta-galactosyl-1,3)-N-acetylgalactosaminide alpha-2,6-sialyltransferase 2]	NM_006456	10610	Human	Y	Y
Glycan-transferase	Sia-T	ST6GalNAc3	ST6GalNAc3 [ST6 (alpha-N-acetyl-neuraminyl-2,3-beta-galactosyl-1,3)-N-acetylgalactosaminide alpha-2,6-sialyltransferase 3]	uc001dhg	256435	Human	Y	Y
Glycan-transferase	Sia-T	ST6GalNAc4	ST6GalNAc4 [ST6 (alpha-N-acetyl-neuraminyl-2,3-beta-galactosyl-1,3)-N-acetylgalactosaminide alpha-2,6-sialyltransferase 4]	NM_175040	27090	Human	Y	Y
Glycan-transferase	Sia-T	ST6GalNAc5	ST6GalNAc5 [ST6 (alpha-N-acetyl-neuraminyl-2,3-beta-galactosyl-1,3)-N-acetylgalactosaminide alpha-2,6-sialyltransferase 5]	NM_030965	81849	Human	Y	Y
Glycan-transferase	Sia-T	ST6GalNAc6	ST6GalNAc6 [ST6 (alpha-N-acetyl-neuraminyl-2,3-beta-galactosyl-1,3)-N-acetylgalactosaminide alpha-2,6-sialyltransferase 6]	NM_013443	30815	Human	Y	Y
Glycan-transferase	Sia-T	ST8SIA1	ST8SIA1 [ST8 alpha-N-acetyl-neuraminide alpha-2,8-sialyltransferase 1]	NM_003034	6489	Human	Y	Y
Glycan-transferase	Sia-T	ST8SIA2	ST8SIA2 [ST8 alpha-N-acetyl-neuraminide alpha-2,8-sialyltransferase 2]	NM_006011	8128	Human	Y	Y
Glycan-transferase	Sia-T	ST8SIA3	ST8SIA3 [ST8 alpha-N-acetyl-neuraminide alpha-2,8-sialyltransferase 3]	NM_015879	51046	Human	Y	Y
Glycan-transferase	Sia-T	ST8SIA4	ST8SIA4 [ST8 alpha-N-acetyl-neuraminide alpha-2,8-sialyltransferase 4]	NM_175052	7903	Human	Y	Y
Glycan-transferase	Sia-T	ST8SIA5	ST8SIA5 [ST8 alpha-N-acetyl-neuraminide alpha-2,8-sialyltransferase 5]	NM_013305	29906	Human	Y	Y
Glycan-transferase	Sia-T	ST8SIA6	ST8SIA6 [ST8 alpha-N-acetyl-neuraminide alpha-2,8-sialyltransferase 6]	NM_001004470	338596	Human	N	N
Glycan-transferase	Glc-T	UGCG	UGCG [ceramide glucosyltransferase]	NM_003358	7357	Human	Y	Y
Glycan-transferase	Glc-T	UGCGL1	UGCGL1 [UDP-glucose ceramide glucosyltransferase-like 1]	NM_001025777	56886	Human	Y	N
Glycan-transferase	Glc-T	UGCGL2	UGCGL2 [UDP-glucose ceramide glucosyltransferase-like 2]	uc001vmv	55757	Human	Y	Y
Glycan-transferase	GlcUA-T	UGT1A	UGT1A1 - UGT1A10 UDP glucuronosyltransferase 1 family, polypeptides A1, A3, A4, A5, A6, A7, A8, A9, A10	NM_000463	54658	Human	N	N
Glycan-transferase	GlcUA-T	UGT2A1	UGT2A1, encoding UDP glucuronosyltransferase 2 family, polypeptide A1	NM_006798	10941	Human	Y	Y
Glycan-transferase	GlcUA-T	UGT2B10	UGT2B10 UDP glucuronosyltransferase 2 family, polypeptide B10.	NM_001075	7365	Human	N	N
Glycan-transferase	GlcUA-T	UGT2B28	UGT2B28 UDP glucuronosyltransferase 2 family, polypeptide B28	NM_053039	54490	Human	Y	Y
Glycan-transferase	GlcUA-T	UGT2B4	UGT2B4 UDP glucuronosyltransferase 2 family, polypeptide B4	NM_021139	7363	Human	Y	Y
Glycan-transferase	Gal-T	UGT8	UGT8 [UDP glycosyltransferase 8 (UDP-galactose ceramide galactosyltransferase)]	NM_003360	7368	Human	Y	Y
Glycan-transferase	GlcUA-T	UGTB17	UGTB17 UDP glucuronosyltransferase 2 family, polypeptide B17	NM_001077	7367	Human	N	N
Glycan-transferase	Sulfo-T	UST	UST [uronyl-2-sulfotransferase]	NM_005715	10090	Human	Y	Y
Glycan-transferase	Xyl-T	XYLT1	XYLT1 [xylosyltransferase I]	NM_022166	64131	Human	Y	Y
Glycan-transferase	Xyl-T	XYLT2	XYLT2 [xylosyltransferase II]	NM_022167	64132	Human	Y	Y
Glycoprotein	Serum Glycoprotein	AHSG	AHSG [alpha-2-HS-glycoprotein]	NM_001622	197	Human	Y	Y
Glycoprotein	Mucins	BPHL	BPHL [biphenyl hydrolase-like (serine hydrolase; breast epithelial mucin-associated antigen)]	NM_004332	670	Human	Y	Y
Glycoprotein	Mucins	CAPN1	CAPN1 [calpain 1 large subunit]	NM_005186	823	Human	Y	Y
Glycoprotein	Mucins	CD164	CD164 molecule sialomucin	NM_006016	8763	Human	Y	Y
Glycoprotein	Mucins	CD164L2	CD164 sialomucin-like 2	NM_207397	388611	Human	N	N
Glycoprotein	Adhesion	CDH1	CDH1 (cadherin 1, type 1, E-cadherin (epithelial))	NM_004360	999		Y	Y
Glycoprotein	Adhesion	CDH10	cadherin 10, type 2 (T2-cadherin)		1008		Y	Y
Glycoprotein	Adhesion	CDH11	cadherin 11, type 2, OB-cadherin (osteoblast)		1009		Y	Y
Glycoprotein	Adhesion	CDH12	cadherin 12, type 2 (N-cadherin 2)		1010		Y	Y
Glycoprotein	Adhesion	CDH13	cadherin 13, H-cadherin (heart)		1012		Y	Y
Glycoprotein	Adhesion	CDH15	cadherin 15, type 1, M-cadherin (myotubule)	NM_004933	1013		Y	Y
Glycoprotein	Adhesion	CDH16	cadherin 16, KSP-cadherin		1014		Y	Y
Glycoprotein	Adhesion	CDH17	cadherin 17, LI cadherin (liver-intestine)		1015		Y	Y
Glycoprotein	Adhesion	CDH18	cadherin 18, type 2		1016		Y	Y
Glycoprotein	Adhesion	CDH19	cadherin 19, type 2		28513		Y	Y
Glycoprotein	Adhesion	CDH2	CDH2 (cadherin 2, type 1, N-cadherin (neuronal))		1000		Y	Y
Glycoprotein	Adhesion	CDH20	cadherin 20, type 2		28316		Y	Y
Glycoprotein	Adhesion	CDH22	cadherin-like 22		64405		Y	Y
Glycoprotein	Adhesion	CDH23	cadherin-like 23		64072		Y	Y
Glycoprotein	Adhesion	CDH24	cadherin-like 24		64403		Y	Y
Glycoprotein	Adhesion	CDH26	cadherin-like 26		60437		Y	Y
Glycoprotein	Adhesion	CDH3	cadherin 3, P-cadherin (placental)	NM_001793	1001		Y	Y
Glycoprotein	Adhesion	CDH4	cadherin 4, type 1, R-cadherin (retinal)		1002		Y	Y
Glycoprotein	Adhesion	CDH5	cadherin 5, type 2 (vascular endothelium)		1003		Y	Y
Glycoprotein	Adhesion	CDH6	cadherin 6, type 2, K-cadherin (fetal kidney)		1004		Y	Y
Glycoprotein	Adhesion	CDH7	cadherin 7, type 2	NM_004361	1005		Y	Y
Glycoprotein	Adhesion	CDH8	cadherin 8, type 2		1006		Y	Y
Glycoprotein	Adhesion	CDH9	cadherin 9, type 2 (T1-cadherin)		1007		Y	Y
Glycoprotein	Mucins	EMR1	EMR1 [egf-like module containing mucin-like hormone 1]	NM_001974	2015	Human	Y	Y
Glycoprotein	Mucins	EMR2	EMR2 [egf-like module containing, mucin-like, hormone 2]	NM_152918	30817	Human	Y	Y
Glycoprotein	Mucins	EMR3	EMR3 [egf-like module-containing mucin-like receptor 3]	NM_032571	84658	Human	Y	Y
Glycoprotein	Mucins	EMR4	EMR4 [egf-like module containing mucin-like hormone 4]	uc002mfx	326342	Human	N	N
Glycoprotein	Mucins	FCRLA	FCRLA [Fc receptor-like and mucin-like 1]	NM_032738	84824	Human	Y	Y
Glycoprotein	Integrin	ITFG1	integrin alpha FG-GAP repeat containing 1		81533		Y	Y
Glycoprotein	Integrin	ITGA1	integrin, alpha 1		3672		Y	Y
Glycoprotein	Integrin	ITGA10	integrin, alpha 10		8515		Y	Y
Glycoprotein	Integrin	ITGA11	integrin, alpha 11		22801		Y	Y
Glycoprotein	VLA-2 Receptor	ITGA2	integrin, alpha 2 (CD49B, alpha 2 subunit of VLA-2 receptor)	NM_002203	3673		Y	Y
Glycoprotein	VLA-3 Receptor	ITGA3	integrin, alpha 3 (antigen CD49C, alpha 3 subunit of VLA-3 receptor)	NM_002204	3675		Y	Y
Glycoprotein	VLA-4 Receptor	ITGA4	integrin, alpha 4 (antigen CD49D, alpha 4 subunit of VLA-4 receptor)		3676		Y	Y
Glycoprotein	Fibronectin Receptor	ITGA5	integrin, alpha 5 (fibronectin receptor, alpha polypeptide)	NM_002205	3678		Y	Y
Glycoprotein	Integrin	ITGA6	integrin, alpha 6		3655		Y	Y
Glycoprotein	Integrin	ITGA7	ITGA7 (integrin, alpha 7)		3679		Y	Y
Glycoprotein	Integrin	ITGA8	integrin, alpha 8		8516		Y	Y
Glycoprotein	Integrin	ITGA9	integrin, alpha 9		3680		Y	Y
Glycoprotein	Mucosal Lymphocyte Antigen	ITGAE	ITGAE (integrin, alpha E (antigen CD103, human mucosal lymphocyte antigen 1; alpha polypeptide))		3682		Y	Y
Glycoprotein	Complement Receptor	ITGAM	ITGAM (integrin, alpha M (complement component 3 receptor 3 subunit))		3684		Y	Y
Glycoprotein	Vitronectin Receptor	ITGAV	ITGAV (integrin, alpha V (vitronectin receptor, alpha polypeptide, antigen CD51))	NM_002210	3685		Y	Y
Glycoprotein	Fibronectin Receptor	ITGB1	ITGB1 (integrin, beta 1 (fibronectin receptor, beta polypeptide, antigen CD29 includes MDF2, MSK12))	NM_002211//NM_033666//NM_033667//NM_033668//NM_033669//NM_133376//	3688		Y	Y
Glycoprotein	Complement Receptor	ITGB2	ITGB2 (integrin, beta 2 (complement component 3 receptor 3 and 4 subunit))		3689		Y	Y
Glycoprotein	Platelet Glycoprotein	ITGB3	ITGB3 (integrin, beta 3 (platelet glycoprotein IIIa, antigen CD61))	NM_000212	3690		Y	Y
Glycoprotein	Integrin	ITGB4	ITGB4 (integrin, beta 4)		3691		Y	Y
Glycoprotein	Integrin	ITGB5	ITGB5 (integrin, beta 5)		3693		Y	Y
Glycoprotein	Integrin	ITGB6	ITGB6 (integrin, beta 6)		3694		Y	Y
Glycoprotein	Integrin	ITGB7	integrin, beta 7		3695		Y	Y
Glycoprotein	Integrin	ITGB8	ITGB8 (integrin, beta 8)		3696		Y	Y
Glycoprotein	ECM	LAMA1	laminin, alpha 1		284217		Y	Y
Glycoprotein	ECM	LAMA2	LAMA2 (laminin, alpha 2 (merosin, congenital muscular dystrophy))	NM_000426//NM_001079823//	3908		Y	Y
Glycoprotein	ECM	LAMA3	LAMA3 (laminin, alpha 3)		3909		Y	Y
Glycoprotein	ECM	LAMA4	LAMA4 (laminin, alpha 4)		3910		Y	Y
Glycoprotein	ECM	LAMA5	LAMA5 (laminin, alpha 5)		3911		Y	Y
Glycoprotein	ECM	LAMB1	LAMB1 (laminin, beta 1)		3912		Y	Y
Glycoprotein	ECM	LAMB2	LAMB2 (laminin, beta 2 (laminin S))		3913		Y	Y
Glycoprotein	ECM	LAMB3	LAMB3 (laminin, beta 3)		3914		Y	N
Glycoprotein	ECM	LAMB4	laminin, beta 4		22798		Y	Y
Glycoprotein	ECM	LAMC1	LAMC1 (laminin, gamma 1 (formerly LAMB2))	NM_002293	3915		Y	Y
Glycoprotein	ECM	LAMC2	LAMC2 (laminin, gamma 2)	NM_005562//NM_018891	3918		Y	Y
Glycoprotein	ECM	LAMC3	LAMC3 (laminin, gamma 3)		10319		Y	Y
Glycoprotein	Mucins	MadCAM1	MadCAM-1 [Mucosal vascular addressin cell adhesion molecule 1]	NM_130760	8174	Human	Y	Y
Glycoprotein	Mucins	MCAM	MCAM [melanoma cell adhesion molecule]	NM_006500	4162	Human	Y	Y
Glycoprotein	Mucins	MCOLN1	MCOLN1 [mucolipin 1]	NM_020533	57192	Human	Y	Y
Glycoprotein	Mucins	MCOLN2	MCOLN2 [mucolipin 2]	NM_153259	255231	Human	Y	Y
Glycoprotein	Mucins	MCOLN3	MCOLN3 [mucolipin 3]	uc001dks	55283	Human	Y	Y
Glycoprotein	Mucins	MUC1	mucin 1, cell surface associated	uc001fir	4582	Human	Y	Y
Glycoprotein	Mucins	MUC12	mucin 12, cell surface associated	uc003uxo	10071	Human	Y	N
Glycoprotein	Mucins	MUC13	MUC13 [mucin 13 epithelial transmembrane]	NM_033049	56667	Human	Y	Y
Glycoprotein	Mucins	MUC15	MUC15 [Mucin 15, cell surface associated]	NM_145650	143662	Human	Y	Y
Glycoprotein	Mucins	MUC16	MUC16 [Mucin 16, cell surface associated]	NM_024690	94025	Human	Y	N
Glycoprotein	Mucins	MUC17	MUC17 [Mucin 17, cell surface associated]	NM_001040105	140453	Human	Y	N
Glycoprotein	Mucins	MUC19	MUC19 [mucin 19]	uc001rml	283463	Human	Y	N
Glycoprotein	Mucins	MUC2	MUC2 [Mucin 2, oligomeric mucus/gel-forming]	NM_002457	4583	Human	Y	Y
Glycoprotein	Mucins	MUC20	MUC20 [Mucin 20, cell surface associated]	uc003fuy	200958	Human	Y	Y
Glycoprotein	Mucins	MUC3a	MUC3a	uc003uxl	4584	Human	Y	N
Glycoprotein	Mucins	MUC3b	MUC3b	uc003uxk	57876	Human	Y	N
Glycoprotein	Mucins	MUC4	MUC4 [Mucin 4, cell surface associated]	NM_004532	4585	Human	Y	Y
Glycoprotein	Mucins	MUC5AC	MUC5AC	uc001lta	4586	Human	Y	N
Glycoprotein	Mucins	MUC5B	MUC5B [mucin 5 subtype B tracheobronchial]	uc001ltb	727897	Human	N	N
Glycoprotein	Mucins	MUC6	MUC6 [mucin 6 gastric]	uc001lsw	4588	Human	Y	N
Glycoprotein	Mucins	MUC7	MUC7 [mucin 7 secreted]	NM_152291	4589	Human	Y	Y
Glycoprotein	Mucins	MUC8	MUC8	U14383	4590	Human	Y	N
Glycoprotein	Mucins	MUPCDH	MUPCDH [mucin and cadherin-like]	uc001lqn	53841	Human	Y	Y
Glycoprotein	Mucins	OVGP1	OVGP1 [Oviductal glycoprotein 1, 120kDa (mucin 9, oviductin)]	NM_002557	5016	Human	Y	Y
Glycoprotein	Mucins	SELPLG	SELPLG (selectin P ligand)	NM_003006	6404	Human	Y	Y
Glycoprotein	ECM	SPOCK1	SPOCK1 (sparc/osteonectin, cwcv and kazal-like domains proteoglycan (testican) 1)	NM_004598	6695		Y	Y
Glycoprotein	ECM	SPOCK2	SPOCK2 (sparc/osteonectin, cwcv and kazal-like domains proteoglycan (testican) 2)		9806		Y	Y
Glycoprotein	ECM	SPOCK3	SPOCK3 (sparc/osteonectin, cwcv and kazal-like domains proteoglycan (testican) 3)		50859		Y	Y
Glycoprotein	Mucins	TIMD4	TIMD4 [T-cell immunoglobulin and mucin domain 4]	NM_138379	91937	Human	Y	Y
Glycoprotein	Mucins	UMOD	UMOD [uromodulin (uromucoid, Tamm-Horsfall glycoprotein)]	NM_001008389	7369	Human	Y	Y
Intracellular protein transport	Golgi tethering factor	COG1	COG1 [component of oligomeric golgi complex 1]	uc002jjf	9382	Human	Y	Y
Intracellular protein transport	Golgi tethering factor	COG2	COG2 [component of oligomeric golgi complex 2]	NM_007357	22796	Human	Y	Y
Intracellular protein transport	Golgi tethering factor	COG3	COG3 [component of golgi transport complex 3]	uc001vaj	83548	Human	Y	Y
Intracellular protein transport	Golgi tethering factor	COG4	COG4 [component of oligomeric golgi complex 4]	NM_015386	25839	Human	Y	Y
Intracellular protein transport	Golgi tethering factor	COG5	COG5 [component of oligomeric golgi complex 5]	uc003vee	10466	Human	Y	Y
Intracellular protein transport	Golgi tethering factor	COG6	COG6 [component of oligomeric golgi complex 6]	NM_020751	57511	Human	Y	Y
Intracellular protein transport	Golgi tethering factor	COG7	COG7 [component of oligomeric golgi complex 7]	NM_153603	91949	Human	Y	Y
Intracellular protein transport	Golgi tethering factor	COG8	COG8 [component of oligomeric golgi complex 8]	NM_032382	84342	Human	Y	N
Notch pathway	Notch Target Genes	APH1A	APH1A [anterior pharynx defective 1 homolog A isoform]	NM_001077628	51107	Human	Y	Y
Notch pathway	Notch Target Genes	APH1B	APH1B [anterior pharynx defective 1 homolog B isoform]	NM_031301	83464	Human	Y	Y
Notch pathway	Notch Ligands	DLL1	DLL1 [delta-like 1]	NM_005618	28514	Human	Y	Y
Notch pathway	Notch Ligands	DLL3	DLL3 [delta-like 3 protein isoform 1 precursor]	NM_016941	10683	Human	Y	Y
Notch pathway	Notch Ligands	DLL4	DLL4 [delta-like 4 protein precursor]	NM_019074	54567	Human	Y	Y
Notch pathway	Notch Target Genes	Hes1	Hes1 [hairy and enhancer of split 1]	NM_005524	3280	Human	Y	Y
Notch pathway	Notch Target Genes	Hes7	Hes7 [hairy and enhancer of split 7]	uc002gkc	84667	Human	Y	Y
Notch pathway	Notch Ligands	JAG1	JAG1 [jagged 1 precursor]	NM_000214	182	Human	Y	Y
Notch pathway	Notch Ligands	JAG2	JAG2 [jagged 2]	NM_145159	3714	Human	Y	Y
Notch pathway	Notch Target Genes	NCSTN	NCSTN [Nicastrin]	NM_015331	23385	Human	Y	Y
Notch pathway	Notch Receptors	Notch1	Notch1 [notch1 preproprotein]	NM_017617	4851	Human	Y	Y
Notch pathway	Notch Receptors	Notch2	Notch2	NM_024408	4853	Human	Y	Y
Notch pathway	Notch Receptors	Notch3	Notch3 - Short Trans	uc002nao	4854	Human	Y	Y
Notch pathway	Notch Receptors	Notch4	Notch4	NM_004557	4855	Human	Y	Y
Notch pathway	Notch Target Genes	PSEN1	PSEN1 [presenilin 1]	NM_000021	5663	Human	Y	Y
Notch pathway	Notch Target Genes	PSEN2	PSEN2 [presenilin 2 isoform 1]	NM_000447	5664	Human	Y	Y
Notch pathway	Notch Target Genes	PSENEN	PSENEN [presenilin enhancer 2]	NM_172341	55851	Human	Y	Y
Notch pathway	Notch Target Genes	RBPJ	RBPJ [recombination signal binding protein for immunoglobulin kappa J region]	NM_005349	3516	Human	Y	Y
Nuc. Synthesis	Nucleotide Synthesis	CMAH	CMP-NeuAc hydroxylase-like protein [Cytidine monophosphate-N-acetylneuraminic acid hydroxylase-like protein]	uc003nes	8418	Human	Y	N
Nuc. Synthesis	Nucleotide Synthesis	CMAS	CMAS [cytidine monophosphate N-acetylneuraminic acid synthetase]	NM_018686	55907	Human	Y	Y
Nuc. Synthesis	Nucleotide Synthesis	FPGT	FPGT [fucose-1-phosphate guanyltransferase]	NM_003838	8790	Human	Y	Y
Nuc. Synthesis	Nucleotide Synthesis	GALE	GALE [UDP-galactose-4-epimerase]	uc001bia	2582	Human	Y	Y
Nuc. Synthesis	Nucleotide Synthesis	GALK1	GALK1 [galactokinase 1]	NM_000154	2584	Human	Y	Y
Nuc. Synthesis	Nucleotide Synthesis	GALK2	GALK2 [galactokinase 2]	NM_002044	2585	Human	Y	Y
Nuc. Synthesis	Nucleotide Synthesis	GALT	GALT [galactose-1-phosphate uridylyltransferase]	NM_000155	2592	Human	Y	Y
Nuc. Synthesis	Nucleotide Synthesis	GFPT1	GFPT1 [glutamine-fructose-6-phosphate transaminase 1]	NM_002056	2673	Human	Y	Y
Nuc. Synthesis	Nucleotide Synthesis	GFPT2	GFPT2 [glutamine-fructose-6-phosphate transaminase 2]	NM_005110	9945	Human	Y	Y
Nuc. Synthesis	Nucleotide Synthesis	GMDS	GMDS [GDP-mannose 4,6-dehydratase]	NM_001500	2762	Human	Y	Y
Nuc. Synthesis	Nucleotide Synthesis	GMPPA	GMPPA [GDP-mannose pyrophosphorylase A]	NM_013335	29926	Human	Y	Y
Nuc. Synthesis	Nucleotide Synthesis	GMPPB	GMPPB [GDP-mannose pyrophosphorylase B]	NM_021971	29925	Human	Y	Y
Nuc. Synthesis	Nucleotide Synthesis	GNB1	GNB1 [guanine nucleotide binding protein beta-1]	NM_002074	2782	Human	Y	Y
Nuc. Synthesis	Nucleotide Synthesis	GNB2L1	GNB2L1 [guanine nucleotide binding protein (G protein)]	uc003mnm	10399	Human	Y	Y
Nuc. Synthesis	Nucleotide Synthesis	GNE	GNE [glucosamine (UDP-N-acetyl)-2-epimerase/N-acetylmannosamine kinase]	NM_005476	10020	Human	Y	Y
Nuc. Synthesis	Nucleotide Synthesis	GNPDA1	GNPDA1 [glucosamine-6-phosphate deaminase 1]	uc003lmh	10007	Human	Y	Y
Nuc. Synthesis	Nucleotide Synthesis	GNPNAT1	GNPNAT1 [glucosamine-phosphate N-acetyltransferase 1]	NM_198066	64841	Human	Y	Y
Nuc. Synthesis	Nucleotide Synthesis	GPI	GPI [glucose phosphate isomerase]	NM_000175	2821	Human	Y	Y
Nuc. Synthesis	Nucleotide Synthesis	HK1	HK1 [hexokinase 1]	NM_000188	3098	Human	Y	Y
Nuc. Synthesis	Nucleotide Synthesis	HK3	HK3 [hexokinase 3 (white cell)]	NM_002115	3101	Human	Y	Y
Nuc. Synthesis	Nucleotide Synthesis	KHK	KHK [ketohexokinase]	NM_000221	3795	Human	Y	Y
Nuc. Synthesis	Nucleotide Synthesis	MPI	MPI [mannose-6- phosphate isomerase]	NM_002435	4351	Human	Y	Y
Nuc. Synthesis	Nucleotide Synthesis	NAGK	NAGK [N-Acetylglucosamine kinase]	NM_017567	55577	Human	Y	Y
Nuc. Synthesis	Nucleotide Synthesis	NANS	NANS [N-acetylneuraminic acid phosphate synthase]	NM_018946	54187	Human	Y	Y
Nuc. Synthesis	Nucleotide Synthesis	PAPSS1	PAPSS1 [3'-phosphoadenosine 5'-phosphosulfate synthase 1]	NM_005443	9061	Human	Y	Y
Nuc. Synthesis	Nucleotide Synthesis	PAPSS2	PAPSS2 [3'-phosphoadenosine 5'-phosphosulfate synthase 2]	NM_001015880	9060	Human	Y	N
Nuc. Synthesis	Nucleotide Synthesis	PGM1	PGM1 [phosphoglucomutase 1]	NM_002633	5236	Human	Y	Y
Nuc. Synthesis	Nucleotide Synthesis	PMM1	PMM1 [phosphomannomutase 1]	NM_002676	5372	Human	Y	Y
Nuc. Synthesis	Nucleotide Synthesis	PMM2	PMM2 [phosphomannomutase 2]	NM_000303	5373	Human	Y	Y
Nuc. Synthesis	Nucleotide Synthesis	RENBP	RENBP [renin-binding protein]	NM_002910	5973	Human	Y	Y
Nuc. Transporter	Nuc. Sugars Transporters	SLC35A1	SLC35A1 [solute carrier family 35 (CMP-sialic acid transporter), member A1]	NM_006416	10559	Human	Y	Y
Nuc. Transporter	Nuc. Sugars Transporters	SLC35A2	SLC35A2 [solute carrier family 35 (UDP-galactose transporter), member A2]	NM_005660	7355	Human	Y	Y
Nuc. Transporter	Nuc. Sugars Transporters	SLC35A3	SLC35A3 [solute carrier family 35 (UDP-N-acetylglucosamine (UDP-GlcNAc) transporter), member A3]	NM_012243	23443	Human	Y	Y
Nuc. Transporter	Nuc. Sugars Transporters	SLC35A4	SLC35A4 [solute carrier family 35, member A4]	NM_080670	113829	Human	Y	Y
Nuc. Transporter	Nuc. Sugars Transporters	SLC35A5	SLC35A5 [solute carrier family 35 member A5]	NM_017945	55032	Human	Y	Y
Nuc. Transporter	Nuc. Sugars Transporters	SLC35B1	SLC35B1 [solute carrier family 35, member B1]	NM_005827	10237	Human	Y	Y
Nuc. Transporter	Nuc. Sugars Transporters	SLC35B2	SLC35B2 [solute carrier family 35 member B2]	NM_178148	347734	Human	Y	Y
Nuc. Transporter	Nuc. Sugars Transporters	SLC35B3	SLC35B3 [solute carrier family 35 member B3]	NM_015948	51000	Human	Y	Y
Nuc. Transporter	Nuc. Sugars Transporters	SLC35B4	SLC35B4 [solute carrier family 35 member B4]	uc003vro	84912	Human	Y	Y
Nuc. Transporter	Nuc. Sugars Transporters	SLC35C1	SLC35C1 [solute carrier family 35, member C1]	NM_018389	55343	Human	Y	Y
Nuc. Transporter	Nuc. Sugars Transporters	SLC35C2	SLC35C2 [solute carrier family 35 member C2]	NM_173073	51006	Human	Y	Y
Nuc. Transporter	Nuc. Sugars Transporters	SLC35D1	SLC35D1 [solute carrier family 35 (UDP-glucuronic acid/UDP-N-acetylgalactosamine dual transporter), member D1]	NM_015139	23169	Human	Y	Y
Nuc. Transporter	Nuc. Sugars Transporters	SLC35D2	SLC35D2 [solute carrier family 35 member D2; UDP-N-acetylglucosamine transporter]	uc004awe	11046	Human	Y	Y
Nuc. Transporter	Nuc. Sugars Transporters	SLC35D3	SLC35D3 [solute carrier family 35 member D3]	NM_001008783	340146	Human	Y	Y
Nuc. Transporter	Nuc. Sugars Transporters	SLC35E1	SLC35E1 [solute carrier family 35 member E1]	uc002nem	79939	Human	Y	Y
Nuc. Transporter	Nuc. Sugars Transporters	SLC35E2	SLC35E2 [solute carrier family 35 member E2]	uc001ahz	9906	Human	Y	Y
Nuc. Transporter	Nuc. Sugars Transporters	SLC35E3	SLC35E3 [solute carrier family 35 member E2]	NM_018656	55508	Human	Y	Y
Nuc. Transporter	Nuc. Sugars Transporters	SLC35E4	SLC35E4 [solute carrier family 35 member E4]	uc003ait	339665	Human	Y	Y
Nuc. Transporter	Nuc. Sugars Transporters	SLC35F1	SLC35F1 [solute carrier family 35 member F1]	NM_001029858	222553	Human	Y	N
Nuc. Transporter	Nuc. Sugars Transporters	SLC35F2	SLC35F2 [solute carrier family 35 member F2]	uc001pjs	54733	Human	Y	Y
Nuc. Transporter	Nuc. Sugars Transporters	SLC35F3	SLC35F3 [solute carrier family 35 member F3]	NM_173508	148641	Human	Y	Y
Nuc. Transporter	Nuc. Sugars Transporters	SLC35F4	SLC35F4 [solute carrier family 35 member F4]	NM_001080455	341880	Human	Y	N
Nuc. Transporter	Nuc. Sugars Transporters	SLC35F5	SLC35F5 [solute carrier family 35 member F5]	uc002tkw	80255	Human	Y	Y
Nuc. Synthesis	Nucleotide Synthesis	TSTA3	TSTA3 [tissue specific transplantation antigen P35B]	NM_003313	7264	Human	Y	Y
Nuc. Synthesis	Nucleotide Synthesis	UAP1	UAP1 [UDP-N-acteylglucosamine pyrophosphorylase 1]	NM_003115	6675	Human	Y	Y
Nuc. Synthesis	Nucleotide Synthesis	UGDH	UGDH [UDP-glucose dehydrogenase]	NM_003359	7358	Human	Y	Y
Nuc. Synthesis	Nucleotide Synthesis	UGP2	UGP2 [ UDP-glucose pyrophosphorylase 2]	NM_006759	7360	Human	Y	Y
Nuc. Synthesis	Nucleotide Synthesis	UXS1	UXS1 [UDP-glucuronate decarboxylase 1]	NM_025076	80146	Human	Y	Y
TGF A Pathway	TGFA Family	TGFA	transforming growth factor, alpha		7039		Y	Y
TGF B Pathway	Binding Protein	LTBP1	LTBP1 (latent transforming growth factor beta binding protein 1)		4052		Y	Y
TGF B Pathway	Binding Protein	LTBP2	LTBP2 (latent transforming growth factor beta binding protein 2)	NM_000428	4053		Y	Y
TGF B Pathway	Binding Protein	LTBP3	LTBP3 (latent transforming growth factor beta binding protein 3)		4054		Y	Y
TGF B Pathway	Binding Protein	LTBP4	latent transforming growth factor beta binding protein 4		8425		Y	N
TGF B Pathway	Regulator	TBRG1	TBRG1 (transforming growth factor beta regulator 1)		84897		Y	Y
TGF B Pathway	Regulator	TBRG4	TBRG4 (transforming growth factor beta regulator 4	NM_004749	9238		Y	Y
TGF B Pathway	TGFB Family	TGFB1	TGFB1 (transforming growth factor, beta 1)	NM_000660	7040		Y	Y
TGF B Pathway	Induced	TGFB1I1	TGFB1I1 (transforming growth factor beta 1 induced transcript 1)	NM_015927	7041		Y	N
TGF B Pathway	TGFB Family	TGFB2	TGFB2 (transforming growth factor, beta 2)		7042		Y	Y
TGF B Pathway	TGFB Family	TGFB3	transforming growth factor, beta 3		7043		Y	Y
TGF B Pathway	Induced	TGFBI	TGFBI (transforming growth factor, beta-induced, 68kDa)		7045		Y	Y
TGF B Pathway	Receptor	TGFBR1	TGFBR1 (transforming growth factor, beta receptor I (activin A receptor type II-like kinase, 53kDa))		7046		Y	Y
TGF B Pathway	Receptor	TGFBR2	TGFBR2 (transforming growth factor, beta receptor II (70/80kDa))		7048		Y	N
TGF B Pathway	Receptor	TGFBR3	TGFBR3 (transforming growth factor, beta receptor III)	NM_003243	7049		Y	Y
TGF B Pathway	Induced	TGIF1	TGIF1 (TGFB-induced factor homeobox 1)		7050		Y	Y
TGF B Pathway	Induced	TGIF2	TGIF2 (TGFB-induced factor homeobox 2)	NM_021809	60436		Y	Y
TGF B Pathway	Induced	TIAF1	TIAF1 (TGFB1-induced anti-apoptotic factor 1)		9220		Y	N
TGF B Pathway	Induced	TINP1	TINP1 (TGF beta-inducible nuclear protein 1)		10412		Y	Y
							555	525
